# Supplementary material for: Deposition of Inhaled Levofloxacin in Cystic Fibrosis Lungs Assessed by Functional Respiratory Imaging
Source: Pharmaceutics. 2021 Dec 1;13(12):2051. doi: 10.3390/pharmaceutics13122051 (PMC8708197; doi:10.3390/pharmaceutics13122051)
Supplement: Supplementary file 1 [file pharmaceutics-13-02051-s001.zip]

Archive with 1 entries (1 files):
- pharmaceutics-1414533-supplementary-done.pdf
